# Supplementary material for: Computational Image Analysis Identifies Histopathological Image Features Associated With Somatic Mutations and Patient Survival in Gastric Adenocarcinoma
Source: Front Oncol. 2021 Mar 31;11:623382. doi: 10.3389/fonc.2021.623382 (PMC8045755; doi:10.3389/fonc.2021.623382)
Supplement: Supplementary file 1 [file Table_1.xlsx]

## Sheet: Sheet1
Feature name	Explanation
area_bin1	A 10-bin histogram of the nuclear size of all nuclei from the slides of a patient. area_bin1 is the percentage of very small nuclei, and area_bin10 is the percentage of very large nuclei.
area_bin2
area_bin3
area_bin4
area_bin5
area_bin6
area_bin7
area_bin8
area_bin9
area_bin10
major_bin1	A 10-bin histogram of the major axis length of all nuclei from the slides of a patient. major_bin1 is the percentage of the nuclei with very short major axis length, and major_bin10 is the percentage of the nuclei with very long major axis length.
major_bin2
major_bin3
major_bin4
major_bin5
major_bin6
major_bin7
major_bin8
major_bin9
major_bin10
minor_bin1	A 10-bin histogram of the minor axis length of all nuclei from the slides of a patient. minor_bin1 is the percentage of the nuclei with very short minor axis length, and minor_bin10 is the percentage of the nuclei with very long minor axis length.
minor_bin2
minor_bin3
minor_bin4
minor_bin5
minor_bin6
minor_bin7
minor_bin8
minor_bin9
minor_bin10
ratio_bin1	A 10-bin histogram of the ratio (major axis length divided by minor axis length) of all nuclei from the slides of a patient. ratio_bin1 is the percentage of the nuclei with very small ratio, and ratio_bin10 is the percentage of the nuclei with very large ratio.
ratio_bin2
ratio_bin3
ratio_bin4
ratio_bin5
ratio_bin6
ratio_bin7
ratio_bin8
ratio_bin9
ratio_bin10
rMean_bin1	A 10-bin histogram of the mean pixel value in red channel of all nuclei from the slides of a patient. rMean_bin1 is the percentage of the nuclei with very small mean pixel value in red channel, and rMean_bin10 is the percentage of the nuclei with very large mean pixel value in red channel.
rMean_bin2
rMean_bin3
rMean_bin4
rMean_bin5
rMean_bin6
rMean_bin7
rMean_bin8
rMean_bin9
rMean_bin10
gMean_bin1	A 10-bin histogram of the mean pixel value in green channel of all nuclei from the slides of a patient. gMean_bin1 is the percentage of the nuclei with very small mean pixel value in green channel, and gMean_bin10 is the percentage of the nuclei with very large mean pixel value in green channel.
gMean_bin2
gMean_bin3
gMean_bin4
gMean_bin5
gMean_bin6
gMean_bin7
gMean_bin8
gMean_bin9
gMean_bin10
bMean_bin1	A 10-bin histogram of the mean pixel value in blue channel of all nuclei from the slides of a patient. bMean_bin1 is the percentage of the nuclei with very small mean pixel value in blue channel, and bMean_bin10 is the percentage of the nuclei with very large mean pixel value in blue channel.
bMean_bin2
bMean_bin3
bMean_bin4
bMean_bin5
bMean_bin6
bMean_bin7
bMean_bin8
bMean_bin9
bMean_bin10
distMean_bin1	A 10-bin histogram of the mean distance to neighbors of all nuclei from the slides of a patient. distMean_bin1 is the percentage of the nuclei with very small mean distance to neighbors, and distMean_bin10 is the percentage of the nuclei with very large mean distance to neighbors.
distMean_bin2
distMean_bin3
distMean_bin4
distMean_bin5
distMean_bin6
distMean_bin7
distMean_bin8
distMean_bin9
distMean_bin10
distMax_bin1	A 10-bin histogram of the maximal distance to neighbors of all nuclei from the slides of a patient. distMax_bin1 is the percentage of the nuclei with very small maximal distance to neighbors, and distMax_bin10 is the percentage of the nuclei with very large maximal distance to neighbors.
distMax_bin2
distMax_bin3
distMax_bin4
distMax_bin5
distMax_bin6
distMax_bin7
distMax_bin8
distMax_bin9
distMax_bin10
distMin_bin1	A 10-bin histogram of the minimal distance to neighbors of all nuclei from the slides of a patient. distMin_bin1 is the percentage of the nuclei with very small minimal distance to neighbors, and distMin_bin10 is the percentage of the nuclei with very large minimal distance to neighbors.
distMin_bin2
distMin_bin3
distMin_bin4
distMin_bin5
distMin_bin6
distMin_bin7
distMin_bin8
distMin_bin9
distMin_bin10
area_mean	The mean value of each kind of the above 10 cell-level features computed using all nuclei from the slides of a patient.
major_mean
minor_mean
ratio_mean
rMean_mean
gMean_mean
bMean_mean
distMean_mean
distMax_mean
distMin_mean
area_std	The standard deviation of each kind of the above 10 cell-level features computed using all nuclei from the slides of a patient.
major_std
minor_std
ratio_std
rMean_std
gMean_std
bMean_std
distMean_std
distMax_std
distMin_std
area_skewness	The skewness of each kind of the above 10 cell-level features computed using all nuclei from the slides of a patient.
major_skewness
minor_skewness
ratio_skewness
rMean_skewness
gMean_skewness
bMean_skewness
distMean_skewness
distMax_skewness
distMin_skewness
area_kurtosis	The kurtosis of each kind of the above 10 cell-level features computed using all nuclei from the slides of a patient.
major_kurtosis
minor_kurtosis
ratio_kurtosis
rMean_kurtosis
gMean_kurtosis
bMean_kurtosis
distMean_kurtosis
distMax_kurtosis
distMin_kurtosis
area_entropy	The entropy of each kind of the above 10 cell-level features computed using all nuclei from the slides of a patient.
major_entropy
minor_entropy
ratio_entropy
rMean_entropy
gMean_entropy
bMean_entropy
distMean_entropy
distMax_entropy
distMin_entropy
